# Supplementary material for: miR-195 and miR-549a Are Essential Biomarkers for Early-Onset Colorectal Cancer
Source: Int J Mol Sci. 2026 Jan 30;27(3):1379. doi: 10.3390/ijms27031379 (PMC12898708; doi:10.3390/ijms27031379)
Supplement: Supplementary file 1 [file ijms-27-01379-s001.zip › supplementary Table S1.xlsx]

## Sheet: Hoja1
Up late onset FC > 1 Padjv < 0.05
	ENSEMBL Transcript ID	Name	Type	log2FoldChange
1	ENST00000362189	MIR135B-201	miRNA	3.34735
2	ENST00000362507	RNU5F-1-201	snRNA	2.72532
3	ENST00000362813	RN7SKP185-201	misc_RNA	1.88981
4	ENST00000379050	TPT1-AS1-202	lncRNA	2.34993
5	ENST00000383906	SNORA80B-201	snoRNA	3.56442
6	ENST00000384388	RNU6-31P-201	snRNA	1.70672
7	ENST00000384539	RN7SKP62-201	misc_RNA	2.71303
8	ENST00000384870	MIR106A-201	miRNA	2.42572
9	ENST00000384889	MIR224-201	miRNA	2.96643
10	ENST00000385191	MIR135A1-201	miRNA	1.91108
11	ENST00000385204	MIR223-201	miRNA	1.60389
12	ENST00000385268	MIR549A-201	miRNA	4.09972
13	ENST00000385299	MIR92A2-201	miRNA	1.50179
14	ENST00000408636	MIR1269A-201	miRNA	6.51592
15	ENST00000411037	RN7SKP8-201	misc_RNA	2.75935
16	ENST00000418585		lncRNA	3.88154
17	ENST00000451497		lncRNA	1.9861
18	ENST00000512717		lncRNA	2.47987
19	ENST00000538868		lncRNA	1.55284
20	ENST00000539278		lncRNA	1.38622
21	ENST00000547387	TUBA1B-AS1-201	lncRNA	1.6648
22	ENST00000563162		lncRNA	4.61276
23	ENST00000565493	NORAD-201	lncRNA	1.98427
24	ENST00000583065		lncRNA	1.46058
25	ENST00000588380		lncRNA	2.70826
26	ENST00000602946		lncRNA	2.44477
27	ENST00000607242		lncRNA	1.68433
28	ENST00000613990		lncRNA	2.33052
29	ENST00000638284		lncRNA	2.21629
30	ENST00000648980		lncRNA	1.56689
31	ENST00000652129		lncRNA	2.76484
32	ENST00000658749	MIR223HG-203	lncRNA	1.46045
33	ENST00000693715		lncRNA	1.9737
34	ENST00000735274	GUSBP11-465	lncRNA	3.05836
35	ENST00000752484		lncRNA	1.84434
36	ENST00000756245	Ensembl status: retired	Ensembl status: retired	-
37	ENST00000759525		lncRNA	2.00613
38	ENST00000761914		lncRNA	2.05338
39	ENST00000761915		lncRNA	1.82826
40	ENST00000762356	SMIM2-AS1-224	lncRNA	5.2095
41	ENST00000771835		lncRNA	2.25728
42	ENST00000790582		lncRNA	3.34372
43	ENST00000795460	MIR223HG-206	lncRNA	1.64687
44	ENST00000795467	MIR223HG-213	lncRNA	1.43984
45	ENST00000795469	MIR223HG-215	lncRNA	1.59395
46	ENST00000795473	MIR223HG-219	lncRNA	1.53126
47	ENST00000798979	MIR106AHG-206	lncRNA	1.36278
48	ENST00000810169		lncRNA	2.94649
49	ENST00000814998	MAP3K5-AS1-203	lncRNA	2.50663
50	ENST00000822100		lncRNA	3.47529
51	ENST00000826906		lncRNA	2.59977
Down late onset FC < −1 Padjv < 0.05
	ENSEMBL Transcript ID	Name	Type	log2FoldChange
1	ENST00000334146	MIR22HG-201	lncRNA	-2.19387
2	ENST00000347538	MIR133A2-201	miRNA	-3.88308
3	ENST00000362103	MIR375-201	miRNA	-4.84355
4	ENST00000362104	MIR30E-201	miRNA	-1.91328
5	ENST00000362111	MIR29A-201	miRNA	-5.6009
6	ENST00000362150	MIR381-201	miRNA	-2.68632
7	ENST00000362177	MIR378A-201	miRNA	-5.87656
8	ENST00000362190	MIR22-201	miRNA	-2.42563
9	ENST00000362207	MIR129-2-201	miRNA	-3.9892
10	ENST00000362210	MIR133B-201	miRNA	-3.63071
11	ENST00000362883	SNORD104-201	snoRNA	-7.05057
12	ENST00000362969	RNA5SP150-201	rRNA	-4.72627
13	ENST00000363220	Y_RNA.110-201	misc_RNA	-24.1092
14	ENST00000363421	Y_RNA.132-201	misc_RNA	-4.79401
15	ENST00000363981	SNORD27-201	snoRNA	-4.03506
16	ENST00000364013	Y_RNA.198-201	misc_RNA	-5.98135
17	ENST00000364228	RNY1-201	misc_RNA	-5.00972
18	ENST00000364659	Y_RNA.263-201	misc_RNA	-7.59523
19	ENST00000364884	SNORD52-201	snoRNA	-3.94816
20	ENST00000364953	SNORD48-201	snoRNA	-24.2429
21	ENST00000365161	SNORD38A-201	snoRNA	-3.39468
22	ENST00000365571	RNY4P10-201	misc_RNA	-5.71052
23	ENST00000365739	MIR488-201	miRNA	-4.88745
24	ENST00000377186	LINC01556-201	lncRNA	-3.39984
25	ENST00000382225		lncRNA	-4.89781
26	ENST00000382377	EPCIP-AS1-202	lncRNA	-3.80696
27	ENST00000384123	Y_RNA.441-201	misc_RNA	-5.24126
28	ENST00000384251	Y_RNA.459-201	misc_RNA	-3.81094
29	ENST00000384432	Y_RNA.494-201	misc_RNA	-4.8458
30	ENST00000384583	SNORA2B-201	snoRNA	-3.27443
31	ENST00000384693	SNORD30-201	snoRNA	-5.34455
32	ENST00000384763	Y_RNA.573-201	misc_RNA	-3.30752
33	ENST00000384817	MIR217-201	miRNA	-2.03986
34	ENST00000384819	MIR99B-201	miRNA	-2.59585
35	ENST00000384835	MIR142-201	miRNA	-2.86391
36	ENST00000384838	MIR9-2-201	miRNA	-2.66468
37	ENST00000384879	MIR149-201	miRNA	-2.12819
38	ENST00000384882	MIR193A-201	miRNA	-2.12668
39	ENST00000384906	MIR99A-201	miRNA	-4.30057
40	ENST00000384916	MIR138-2-201	miRNA	-3.57064
41	ENST00000384918	MIR28-201	miRNA	-1.85393
42	ENST00000384967	MIR145-201	miRNA	-3.93636
43	ENST00000384972	MIR129-1-201	miRNA	-4.32347
44	ENST00000384980	MIR200C-201	miRNA	-4.81854
45	ENST00000384999	MIR218-1-201	miRNA	-2.14325
46	ENST00000385006	MIR218-2-201	miRNA	-2.13368
47	ENST00000385052	MIR133A1-201	miRNA	-3.60066
48	ENST00000385055	MIR29B2-201	miRNA	-2.73417
49	ENST00000385056	MIR497-201	miRNA	-2.41505
50	ENST00000385063	MIR216A-201	miRNA	-3.15425
51	ENST00000385065	MIR504-201	miRNA	-3.26207
52	ENST00000385092	MIR30A-201	miRNA	-1.95998
53	ENST00000385194	MIR195-201	miRNA	-2.78027
54	ENST00000385197	MIR33A-201	miRNA	-3.24003
55	ENST00000385198	MIR9-1-201	miRNA	-2.12072
56	ENST00000385200	MIR204-201	miRNA	-2.72043
57	ENST00000385201	MIR146A-201	miRNA	-2.94657
58	ENST00000385203	MIR511-201	miRNA	-2.18799
59	ENST00000385207	MIR136-201	miRNA	-3.13885
60	ENST00000385212	MIR152-201	miRNA	-2.13152
61	ENST00000385213	MIR328-201	miRNA	-2.61335
62	ENST00000385219	MIR138-1-201	miRNA	-3.06588
63	ENST00000385225	MIR153-2-201	miRNA	-3.13087
64	ENST00000385259	MIR100-201	miRNA	-3.86327
65	ENST00000385279	MIR653-201	miRNA	-2.93098
66	ENST00000385282	MIR140-201	miRNA	-1.46045
67	ENST00000385300	MIR143-201	miRNA	-3.56102
68	ENST00000386972	MIR24-2-201	miRNA	-4.18935
69	ENST00000387372	MT-TQ-201	Mt_tRNA	-3.73958
70	ENST00000390137	MIR3065-201	miRNA	-2.21605
71	ENST00000390185	MIR147B-201	miRNA	-2.45222
72	ENST00000390186	MIR216B-201	miRNA	-2.86281
73	ENST00000390190	MIR718-201	miRNA	-3.77184
74	ENST00000390856	SNORD66-201	snoRNA	-3.14766
75	ENST00000390930	SNORD17-201	snoRNA	-2.68008
76	ENST00000391004	Y_RNA.580-201	misc_RNA	-5.90038
77	ENST00000391107	RNY4P18-201	misc_RNA	-4.38943
78	ENST00000391146	Y_RNA.586-201	misc_RNA	-3.94345
79	ENST00000408492	MIR1287-201	miRNA	-1.92571
80	ENST00000410577	Y_RNA.605-201	misc_RNA	-3.32489
81	ENST00000411222	Y_RNA.793-201	misc_RNA	-4.15219
82	ENST00000411292	SNORD71-201	snoRNA	-1.53635
83	ENST00000414166	PHF1-253	lncRNA	-3.39705
84	ENST00000416289	HCG18-219	lncRNA	-3.62188
85	ENST00000422183	GAS5-206	retained_intron	-2.09986
86	ENST00000422931		lncRNA	-4.4827
87	ENST00000425499		lncRNA	-3.34809
88	ENST00000425771	GAS5-208	lncRNA	-2.06017
89	ENST00000426882	HCG18-235	lncRNA	-3.68697
90	ENST00000432045	LINC-PINT-206	lncRNA	-1.8825
91	ENST00000434796	GAS5-212	retained_intron	-2.07565
92	ENST00000437019	PCBP1-AS1-240	lncRNA	-3.77631
93	ENST00000438290	SOX21-AS1-201	lncRNA	-2.78765
94	ENST00000444077	PRKCE-AS2-201	lncRNA	-5.08499
95	ENST00000456999		lncRNA	-2.83366
96	ENST00000459006	Y_RNA.644-201	misc_RNA	-4.19165
97	ENST00000459229	SNORA84-201	snoRNA	-4.72686
98	ENST00000459254	RNY4P25-201	misc_RNA	-3.65864
99	ENST00000481041	Y_RNA.746-201	misc_RNA	-7.72052
100	ENST00000488805	NUTM2B-AS1-206	lncRNA	-4.42498
101	ENST00000497961		lncRNA	-4.6636
102	ENST00000500197	MIR9-2HG-201	lncRNA	-2.4089
103	ENST00000500914	GALNT7-DT-202	lncRNA	-2.56376
104	ENST00000501224	EXTL3-AS1-201	lncRNA	-2.91186
105	ENST00000504246	MIR9-2HG-204	lncRNA	-1.78926
106	ENST00000506476	NEK11-AS1-201	lncRNA	-2.30906
107	ENST00000509221		lncRNA	-2.11179
108	ENST00000509265	MIR9-2HG-211	lncRNA	-2.724
109	ENST00000509783	MIR9-2HG-213	lncRNA	-2.53404
110	ENST00000511014	MIR9-2HG-214	lncRNA	-3.38612
111	ENST00000513026	MIR9-2HG-215	lncRNA	-2.75418
112	ENST00000513893	MIR9-2HG-217	lncRNA	-2.43125
113	ENST00000515885	MIR9-2HG-218	lncRNA	-2.138
114	ENST00000515981	SCARNA16-201	scaRNA	-4.50746
115	ENST00000516507	RNY4-201	misc_RNA	-4.6919
116	ENST00000516540		snoRNA	-5.53582
117	ENST00000516733	SNORD36C-201	snoRNA	-5.35518
118	ENST00000525260	FXYD6-AS1-201	lncRNA	-2.87523
119	ENST00000527059	SLC25A51P4-203	lncRNA	-3.26628
120	ENST00000546421	TMPO-AS1-201	lncRNA	-2.71539
121	ENST00000548760	TMPO-AS1-202	lncRNA	-1.8743
122	ENST00000550226	GLYCAM1-204	lncRNA	-5.14036
123	ENST00000556047	SLIRP-OT1-201	lncRNA	-2.84801
124	ENST00000562632		lncRNA	-4.80082
125	ENST00000566930	LINC01989-201	lncRNA	-4.71077
126	ENST00000570416	MIR22HG-202	lncRNA	-1.93505
127	ENST00000571091	MIR22HG-203	lncRNA	-2.29055
128	ENST00000571219	LINC02175-201	lncRNA	-4.13533
129	ENST00000571595	MIR22HG-204	lncRNA	-2.04415
130	ENST00000572453	MIR497HG-207	lncRNA	-3.42749
131	ENST00000573075	MIR22HG-205	lncRNA	-2.03141
132	ENST00000573127	MIR22HG-206	lncRNA	-2.78415
133	ENST00000574016	MIR22HG-207	lncRNA	-2.35942
134	ENST00000575626	MIR22HG-209	lncRNA	-2.28586
135	ENST00000576489	MIR22HG-210	lncRNA	-2.38697
136	ENST00000576749	MIR22HG-211	lncRNA	-3.24559
137	ENST00000577164	MIR22HG-212	lncRNA	-2.61638
138	ENST00000577237	SNORD48-204	snoRNA	-3.66982
139	ENST00000577883	Y_RNA.762-201	misc_RNA	-6.17011
140	ENST00000577984	Y_RNA.763-201	misc_RNA	-5.75365
141	ENST00000577998	MIR5571-201	miRNA	-2.44867
142	ENST00000578360	SNORD117-204	snoRNA	-3.70346
143	ENST00000578365	MIR4449-201	miRNA	-3.28618
144	ENST00000578683	MIR378C-201	miRNA	-1.66096
145	ENST00000578877	Y_RNA.748-201	misc_RNA	-6.66894
146	ENST00000579003	MIR142HG-201	lncRNA	-2.92796
147	ENST00000579069	SNORD52-203	snoRNA	-4.80148
148	ENST00000579625	Y_RNA.769-201	misc_RNA	-6.42399
149	ENST00000580344		miRNA	-5.37005
150	ENST00000582106	MILIP-201	lncRNA	-1.91858
151	ENST00000582661	MIR3609-201	miRNA	-4.13397
152	ENST00000582688	MIR378I-201	miRNA	-2.11598
153	ENST00000582702	SNORD117-202	snoRNA	-4.16209
154	ENST00000582855	MIR4484-201	miRNA	-3.97626
155	ENST00000582902	SNORD52-204	snoRNA	-3.95314
156	ENST00000583032	SNORD48-205	snoRNA	-2.9133
157	ENST00000583531	MIR4634-201	miRNA	-3.8213
158	ENST00000583541	SNORD52-202	snoRNA	-3.79828
159	ENST00000583619	SNORD52-205	snoRNA	-3.19552
160	ENST00000584484	MIR3611-201	miRNA	-4.61594
161	ENST00000584934		lncRNA	-1.64218
162	ENST00000585001	MIR3195-201	miRNA	-3.53089
163	ENST00000588796	LINC01304-208	lncRNA	-2.8485
164	ENST00000602315	CARMN-209	lncRNA	-4.03926
165	ENST00000602578		lncRNA	-2.45442
166	ENST00000604634	USP6NL-AS1-201	lncRNA	-2.15482
167	ENST00000606837	MIR139-201	miRNA	-3.55954
168	ENST00000606924	ATXN1-AS1-203	lncRNA	-2.79106
169	ENST00000607097	MIR378D2HG-201	lncRNA	-1.36435
170	ENST00000607287		lncRNA	-4.0296
171	ENST00000608198	MIR22HG-213	lncRNA	-2.13373
172	ENST00000608245	MIR22HG-214	lncRNA	-2.40302
173	ENST00000608269		lncRNA	-5.19318
174	ENST00000608459	SNORD91B-201	snoRNA	-3.03623
175	ENST00000608913	MIR22HG-215	lncRNA	-2.59412
176	ENST00000608941		lncRNA	-2.21479
177	ENST00000609398	MIR22HG-216	lncRNA	-2.1616
178	ENST00000609442	MIR22HG-217	lncRNA	-2.10517
179	ENST00000609990	MIR22HG-218	lncRNA	-2.23923
180	ENST00000610106	MIR22HG-219	lncRNA	-2.04738
181	ENST00000610199		lncRNA	-3.92646
182	ENST00000614953	MAGI2-AS3-218	retained_intron	-2.32673
183	ENST00000625314	SNORD36A-202	snoRNA	-4.09856
184	ENST00000625474	TGFB2-OT1-201	lncRNA	-3.42432
185	ENST00000629038	SNORD36C-202	snoRNA	-5.92916
186	ENST00000629772		miRNA	-8.89208
187	ENST00000631506	MIR22HG-288	lncRNA	-1.86749
188	ENST00000631592	MIR22HG-289	lncRNA	-2.28697
189	ENST00000631947	MIR22HG-290	lncRNA	-2.27062
190	ENST00000632329	MIR22HG-293	lncRNA	-2.57974
191	ENST00000632412	MIR22HG-294	lncRNA	-2.31582
192	ENST00000632783	MIR22HG-295	lncRNA	-2.51503
193	ENST00000633706	MIR22HG-298	lncRNA	-1.91515
194	ENST00000633739	MIR22HG-299	lncRNA	-2.26075
195	ENST00000633866	MIR22HG-302	lncRNA	-2.43109
196	ENST00000633876	MIR22HG-303	lncRNA	-2.16998
197	ENST00000633910	MIR22HG-304	lncRNA	-1.89675
198	ENST00000633970	MIR22HG-305	lncRNA	-2.41783
199	ENST00000636369	MIR338-201	miRNA	-2.34372
200	ENST00000636572	MIR103B1-201	miRNA	-6.11463
201	ENST00000637051	MIR103B2-201	miRNA	-5.72459
202	ENST00000637438	LINC00598-213	lncRNA	-5.24295
203	ENST00000637685		lncRNA	-3.77461
204	ENST00000642173	MIR3142HG-202	lncRNA	-2.78028
205	ENST00000642369	Y_RNA.834-201	misc_RNA	-23.5086
206	ENST00000648985		lncRNA	-2.49003
207	ENST00000649460		lncRNA	-3.44145
208	ENST00000650724		lncRNA	-4.14046
209	ENST00000651182		lncRNA	-3.94309
210	ENST00000652796		lncRNA	-4.26102
211	ENST00000653211		lncRNA	-3.35933
212	ENST00000654695	PPP1R13B-DT-203	lncRNA	-6.10921
213	ENST00000655674		lncRNA	-3.38412
214	ENST00000656240	SNHG1-229	lncRNA	-3.26101
215	ENST00000656379	TRD-AS1-211	lncRNA	-2.96029
216	ENST00000656891	CARMN-215	lncRNA	-3.63945
217	ENST00000657245	LINC01287-207	lncRNA	-3.83867
218	ENST00000657897	MIR9-3HG-218	lncRNA	-3.74123
219	ENST00000658422	LINC00964-232	lncRNA	-3.85029
220	ENST00000658769	SNHG14-261	lncRNA	-1.76105
221	ENST00000658935	MIR9-2HG-223	lncRNA	-4.57091
222	ENST00000659132	HCG18-259	lncRNA	-3.46896
223	ENST00000661082	LINC01287-212	lncRNA	-3.54463
224	ENST00000661688	MIR9-2HG-225	lncRNA	-2.46073
225	ENST00000662146	MIR9-2HG-227	lncRNA	-2.65764
226	ENST00000663276	MIR9-2HG-229	lncRNA	-2.00956
227	ENST00000664970		lncRNA	-2.20602
228	ENST00000666195	MIR9-2HG-234	lncRNA	-3.18289
229	ENST00000666342	MIR9-2HG-236	lncRNA	-2.68985
230	ENST00000666392	AGK-DT-205	lncRNA	-5.61448
231	ENST00000666786		lncRNA	-3.03097
232	ENST00000667483	NIFK-AS1-211	lncRNA	-3.05719
233	ENST00000668757		lncRNA	-5.3194
234	ENST00000669424	MIR9-2HG-238	lncRNA	-2.12058
235	ENST00000671057		lncRNA	-3.47349
236	ENST00000671143	LINC01016-212	lncRNA	-2.57772
237	ENST00000671583		lncRNA	-1.78732
238	ENST00000673287	MIR24-2-202	miRNA	-3.85874
239	ENST00000681309		lncRNA	-3.61657
240	ENST00000686037	CARMN-220	lncRNA	-3.84334
241	ENST00000686184	MIR22HG-221	lncRNA	-1.96593
242	ENST00000686231	GAS5-238	lncRNA	-2.05643
243	ENST00000687035	FLRT2-AS1-204	lncRNA	-3.36318
244	ENST00000687710	GAS5-249	lncRNA	-2.08908
245	ENST00000689051	MIR22HG-224	lncRNA	-2.09152
246	ENST00000689197	TMEM9B-AS1-206	lncRNA	-4.23768
247	ENST00000689672	MIR22HG-225	lncRNA	-2.29088
248	ENST00000689893		lncRNA	-2.61908
249	ENST00000690174		lncRNA	-2.38737
250	ENST00000690218	SOX21-AS1-203	lncRNA	-6.98504
251	ENST00000690262	MIR22HG-226	lncRNA	-2.09697
252	ENST00000691301	MIR22HG-227	lncRNA	-2.31082
253	ENST00000691432	MIR22HG-228	lncRNA	-2.12426
254	ENST00000691506	MIR22HG-229	lncRNA	-1.67596
255	ENST00000691689	MIR22HG-230	lncRNA	-2.33759
256	ENST00000693459	GAS5-276	lncRNA	-2.15953
257	ENST00000693521	GAS5-278	lncRNA	-2.21237
258	ENST00000695940	TESHL-220	lncRNA	-4.18375
259	ENST00000701069		lncRNA	-3.82044
260	ENST00000701440		lncRNA	-3.21471
261	ENST00000701645	MIR22HG-231	lncRNA	-2.30363
262	ENST00000701675	LINC02762-212	lncRNA	-4.79782
263	ENST00000702502		lncRNA	-3.99374
264	ENST00000703008	GAS5-281	lncRNA	-2.1832
265	ENST00000703030	GAS5-282	retained_intron	-2.06209
266	ENST00000703037	GAS5-283	lncRNA	-2.27462
267	ENST00000703041	GAS5-284	lncRNA	-2.16075
268	ENST00000703085	MIR9-1HG-286	lncRNA	-3.30518
269	ENST00000708885	MIR766-202	miRNA	-2.07329
270	ENST00000716685	HOXA10-AS-204	lncRNA	-2.21348
271	ENST00000718464	LINC02182-205	lncRNA	-4.0946
272	ENST00000720368		lncRNA	-6.0311
273	ENST00000722038	LINC03135-211	lncRNA	-3.53022
274	ENST00000722191	MINDY2-DT-205	lncRNA	-4.32608
275	ENST00000724943		lncRNA	-4.78874
276	ENST00000727960		lncRNA	-4.05306
277	ENST00000728029		lncRNA	-4.25255
278	ENST00000730859		lncRNA	-3.7032
279	ENST00000735012	LINC00937-295	lncRNA	-5.2716
280	ENST00000735545		lncRNA	-2.76181
281	ENST00000737338		lncRNA	-4.23513
282	ENST00000739610		lncRNA	-2.91832
283	ENST00000742359		lncRNA	-4.04363
284	ENST00000742493	SNHG1-335	lncRNA	-2.93911
285	ENST00000742546	SNHG1-388	lncRNA	-3.14288
286	ENST00000742594	SNHG1-436	lncRNA	-3.58536
287	ENST00000742648	SNHG1-490	lncRNA	-4.6119
288	ENST00000742695	SNHG1-537	lncRNA	-2.90255
289	ENST00000742856	MIR22HG-233	lncRNA	-2.28115
290	ENST00000742858	MIR22HG-235	lncRNA	-2.165
291	ENST00000742859	MIR22HG-236	lncRNA	-2.16217
292	ENST00000742860	MIR22HG-237	lncRNA	-2.09985
293	ENST00000742861	MIR22HG-238	lncRNA	-2.18422
294	ENST00000742862	MIR22HG-239	lncRNA	-2.25549
295	ENST00000742863	MIR22HG-240	lncRNA	-2.04874
296	ENST00000742864	MIR22HG-241	lncRNA	-2.34059
297	ENST00000742865	MIR22HG-242	lncRNA	-2.06984
298	ENST00000742866	MIR22HG-243	lncRNA	-2.46952
299	ENST00000742868	MIR22HG-245	lncRNA	-1.84782
300	ENST00000742870	MIR22HG-247	lncRNA	-2.63016
301	ENST00000742871	MIR22HG-248	lncRNA	-2.48971
302	ENST00000742872	MIR22HG-249	lncRNA	-2.48456
303	ENST00000742873	MIR22HG-250	lncRNA	-2.19252
304	ENST00000742874	MIR22HG-251	lncRNA	-2.38213
305	ENST00000742875	MIR22HG-252	lncRNA	-2.28618
306	ENST00000742876	MIR22HG-253	lncRNA	-1.96842
307	ENST00000742877	MIR22HG-254	lncRNA	-2.00872
308	ENST00000742878	MIR22HG-255	lncRNA	-2.26534
309	ENST00000742879	MIR22HG-256	lncRNA	-2.01737
310	ENST00000742881	MIR22HG-258	lncRNA	-2.20158
311	ENST00000742883	MIR22HG-260	lncRNA	-2.27493
312	ENST00000742884	MIR22HG-261	lncRNA	-2.38149
313	ENST00000742885	MIR22HG-262	lncRNA	-2.27556
314	ENST00000742886	MIR22HG-263	lncRNA	-2.2842
315	ENST00000742887	MIR22HG-264	lncRNA	-3.48748
316	ENST00000742888	MIR22HG-265	lncRNA	-2.06016
317	ENST00000742889	MIR22HG-266	lncRNA	-2.36406
318	ENST00000742890	MIR22HG-267	lncRNA	-2.44631
319	ENST00000742892	MIR22HG-269	lncRNA	-2.05956
320	ENST00000742896	MIR22HG-273	lncRNA	-1.91241
321	ENST00000742898	MIR22HG-275	lncRNA	-2.32077
322	ENST00000742899	MIR22HG-276	lncRNA	-2.49455
323	ENST00000742900	MIR22HG-277	lncRNA	-2.30152
324	ENST00000742901	MIR22HG-278	lncRNA	-2.42135
325	ENST00000742903	MIR22HG-280	lncRNA	-2.29424
326	ENST00000742904	MIR22HG-281	lncRNA	-2.48737
327	ENST00000742905	MIR22HG-282	lncRNA	-2.01777
328	ENST00000742906	MIR22HG-283	lncRNA	-2.10732
329	ENST00000742907	MIR22HG-284	lncRNA	-2.34393
330	ENST00000746111		lncRNA	-2.72329
331	ENST00000747975		lncRNA	-6.71225
332	ENST00000749781		lncRNA	-4.20964
333	ENST00000750840		lncRNA	-4.95301
334	ENST00000754079		lncRNA	-2.07593
335	ENST00000756129	LACTB2-AS1-217	lncRNA	-3.34755
336	ENST00000756130	LACTB2-AS1-218	lncRNA	-2.69985
337	ENST00000757558		lncRNA	-2.33048
338	ENST00000757559		lncRNA	-2.83851
339	ENST00000761631		lncRNA	-3.83151
340	ENST00000762103	TSC22D1-AS1-216	lncRNA	-3.78014
341	ENST00000765353		lncRNA	-3.75207
342	ENST00000765530	FAM83C-AS1-202	lncRNA	-6.10242
343	ENST00000768521	RRN3P2-241	lncRNA	-5.33662
344	ENST00000770455	MIR3142HG-204	lncRNA	-3.29676
345	ENST00000770458	MIR3142HG-207	lncRNA	-4.25563
346	ENST00000771042	LINC02175-225	lncRNA	-5.26454
347	ENST00000774203	HOTAIR-214	lncRNA	-3.10035
348	ENST00000776024		lncRNA	-4.16454
349	ENST00000776279	SNHG25-206	lncRNA	-1.57161
350	ENST00000780416	MIR100HG-350	lncRNA	-3.14409
351	ENST00000782811	LINC00598-229	lncRNA	-5.61123
352	ENST00000784740		lncRNA	-2.98236
353	ENST00000786177	LINC02582-228	lncRNA	-5.11395
354	ENST00000786808		lncRNA	-3.42921
355	ENST00000787103	MIR9-2HG-285	lncRNA	-3.2515
356	ENST00000787936	MIR1-1HG-243	lncRNA	-4.39998
357	ENST00000789462	ITGB8-AS1-212	lncRNA	-3.16202
358	ENST00000790557	MIR142HG-203	lncRNA	-3.429
359	ENST00000790560	MIR142HG-206	lncRNA	-4.03713
360	ENST00000790720		lncRNA	-2.57488
361	ENST00000792751	LINC00393-212	lncRNA	-5.55598
362	ENST00000792752	LINC00393-213	lncRNA	-4.16341
363	ENST00000794440		lncRNA	-4.16866
364	ENST00000794939		lncRNA	-4.55895
365	ENST00000799609	LINC01016-223	lncRNA	-3.88908
366	ENST00000799887		lncRNA	-5.29071
367	ENST00000802586		lncRNA	-2.48797
368	ENST00000803785	NECTIN3-AS1-227	lncRNA	-5.16386
369	ENST00000803837	ACTG1P25-204	lncRNA	-4.01847
370	ENST00000804801		lncRNA	-5.10609
371	ENST00000806518		lncRNA	-4.81619
372	ENST00000806519		lncRNA	-4.78766
373	ENST00000808889		lncRNA	-2.99318
374	ENST00000808974		lncRNA	-3.45626
375	ENST00000809747		lncRNA	-3.64787
376	ENST00000809917		lncRNA	-5.55655
377	ENST00000809922		lncRNA	-6.76034
378	ENST00000813793	TMEM72-AS1-239	lncRNA	-3.94423
379	ENST00000814387	LINC01117-208	lncRNA	-4.38526
380	ENST00000816715		lncRNA	-2.25318
381	ENST00000819225		lncRNA	-5.60377
382	ENST00000820224		lncRNA	-3.49284
383	ENST00000820225		lncRNA	-3.57686
384	ENST00000820890		lncRNA	-5.00923
385	ENST00000826690		lncRNA	-2.94548
386	ENST00000828022	GAS5-366	lncRNA	-2.19858
387	ENST00000828023	GAS5-367	lncRNA	-2.06619
388	ENST00000828024	GAS5-368	lncRNA	-2.18608
389	ENST00000829599		lncRNA	-4.77147
390	ENST00000831016		lncRNA	-6.00271
391	ENST00000834517	SMG1P5-204	lncRNA	-3.72339
392	ENST00000835654		lncRNA	-3.05045
393	ENST00000836175		lncRNA	-4.98499
394	ENST00000837069	LINC02464-205	lncRNA	-4.83462
395	ENST00000841283		lncRNA	-1.98273
396	ENST00000841556	LINC00680-217	lncRNA	-5.65964
397	ENST00000846621		lncRNA	-4.93804
398	ENST00000846623		lncRNA	-4.3363
399	ENST00000847467		lncRNA	-3.14193
400	ENST00000850349	CARMN-226	lncRNA	-4.08277
